# Supplementary material for: A highly sensitive strategy for monitoring real-time proliferation of targeted cell types in vivo
Source: Nat Commun. 2023 Jun 14;14:3253. doi: 10.1038/s41467-023-38897-5 (PMC10267192; doi:10.1038/s41467-023-38897-5)
Supplement: Supplementary file 4 — Source Data files [file 41467_2023_38897_MOESM4_ESM.xlsx]

## Sheet: fig1b
Figure 1b
		Data points
		LacZ	Cre
		0.0183935	1.10493
		0.0173099	0.932485
		0.0109083	1.12187
		0.0382671	0.937381
		0.0141696	0.903335
		Group summary
		LacZ	Cre
	Mean	0.0198097	1
	SEM	0.0047957	0.0467364

## Sheet: fig1c
Figure 1c
		Data points
		LacZ	Cre
		0.00500964	0.155094
		0	0.182045
		0.0145057	0.178745
		0.00821683	0.208672
		0.00955911	0.176934
		Group summary
		LacZ	Cre
	Mean	0.00745825	0.180298
	SEM	0.00241119	0.00853549

## Sheet: fig1d
Figure 1d
		Data points
		LacZ+Vehicle	Cre+Vehicle	LacZ+Mitomycin C	Cre+Mitomycin C
		0.011628	0.977067	0.013175	0.150812
		0.000179291	0.995742	0.0104903	0.16326
		0.00393881	1.00214	0.010515	0.168123
		0.00550027	1.02505	0.00456096	0.169855
		Group summary
		LacZ+Vehicle	Cre+Vehicle	LacZ+Mitomycin C	Cre+Mitomycin C
	Mean	0.00531161	1	0.00968533	0.163012
	SEM	0.00238325	0.00990036	0.00182056	0.00429968

## Sheet: fig1e
Figure 1e
		Data points
		LacZ+Vehicle	Cre+Vehicle	LacZ+Rapamycin	Cre+Rapamycin
		0.00623209	1.07556	0.00264577	0.0344814
		0.0119118	0.921119	0	0.0350218
		0.00596348	1.04743	9.25573e-05	0.0398227
		0.0086533	0.955886	0.00109283	0.0280096
		Group summary
		LacZ+Vehicle	Cre+Vehicle	LacZ+Rapamycin	Cre+Rapamycin
	Mean	0.00819017	1	0.000957789	0.0343339
	SEM	0.00138013	0.0366606	0.000614647	0.00242587

## Sheet: fig1f
Figure 1f
		Data points
		LacZ+Vehicle	Cre+Vehicle	LacZ+Roscovitine	Cre+Roscovitine
		0.00475867	1.0073	0.00159892	0.0195098
		0.00587584	0.992666	0.00311856	0.0180745
		0.00307933	0.993103	0.00159014	0.0179263
		0.00608796	1.00693	0.00380789	0.0192637
		Group summary
		LacZ+Vehicle	Cre+Vehicle	LacZ+Roscovitine	Cre+Roscovitine
	Mean	0.00495045	1	0.00252888	0.0186936
	SEM	0.000688485	0.00410977	0.000557499	0.000404481

## Sheet: fig2a
	Figure 2a
		Individual time courses
				day 0	day 1	day 2	day 3	day 5	day 7	day 10	day 14
		experiment 1	SO_1	1	0.246585	0.233683	0.314789	0.525095	0.60828	0.559157	0.210815
		experiment 1	SO_2	1	0.250209	0.295517	0.327086	0.385654	0.253227	0.206117	0.167111
		experiment 1	PHx_1	1	0.967706	22.2075	5.57436	0.825376	1.9277	0.512643	0.271999
		experiment 1	PHx_2	1	1.49907	28.9565	10.6503	4.75976	1.51142	0.956571	0.55869
		experiment 1	PHx_3	1	0.860863	85.6655	30.0046	2.68934	2.33743	0.87297	1.06143
				day 0	day 1	day 2	day 3	day 5	day 7	day 10	day 14
		experiment 2	SO_3	1	0.926606	1.70848	1.41891	1.61877	1.08811	1.14769	0.811721
		experiment 2	SO_4	1	1.92153	2.58864	2.28258	1.59303	1.50215	1.40111	1.24328
		experiment 2	PHx_4	1	0.778251	51.9122	70.18	3.0736	1.77529	1.96696	1.14463
		Group summary
				day 0	day 1	day 2	day 3	day 5	day 7	day 10	day 14
		SO	Mean	1	0.836232	1.20658	1.08584	1.03064	0.862941	0.82852	0.608231
			SEM	0	0.39551	0.5729	0.475513	0.333386	0.273236	0.272286	0.25775
		PHx	Mean	1	1.02647	47.1854	29.1023	2.83702	1.88796	1.07729	0.759186
			SEM	0	0.162235	14.3156	14.6692	0.807332	0.172741	0.311804	0.207659

## Sheet: fig2b
Figure 2b
		Data points
		experiment 1				experiment 2				experiment 3
		day 0	day 2	day 9		day 0	day 2	day 9		day 9
		1.48627	49.7711	4.31607		2.84146	26.3995	3.25123		2.5463
		1.46437					32.1895			5.01661
		2.22081					12.929
			Group summary
			day 0	day 2	day 9
		Mean	2.00323	30.3223	3.78255
		SEM	0.3301	7.63575	0.549103

## Sheet: fig2c
Figure 2c
		Data points
			x-axis	y-axis
		day 0_1	1	1.48627
		day 0_2	1	1.46437
		day 0_3	1	2.22081
		day 0_4	1	2.84146
		day 2_1	27.8509	49.7711
		day 2_2	30.9373	26.3995
		day 2_3	15.504	32.1895
		day 2_4	7.88971	12.929
		day 9_1	0.942808	2.5463
		day 9_2	1.33907	5.01661
		day 9_3	0.688179	3.25123
		day 9_4	1.9396	4.31607

## Sheet: fig2e
Figure 2e	fig2e
		Individual time courses
			day 0	day 2	day 9
		mouse_1	31430	230800	25040	experiment 1
		mouse_2	49620	247500	97780	experiment 2
		mouse_3	66900	349800	31150	experiment 3
		mouse_4	73010	260400	35440	experiment 3
		Group summary
			day 0	day 2	day 9
		Mean	55240	272125	47352.5
		SEM	9355.16	26591.1	16944

## Sheet: fig3a
Figure 3a
		Individual time courses
				day 0	day 1	day 2	day 3	day 5	day 7	day 10	day 14
			LacZ_1	1	0.394364	0.773848	0.618112	0.629558	0.662719	0.455526	0.307221
			LacZ_2	1	0.350581	0.670223	0.499378	0.479504	0.495715	0.318708	0.289538
			LacZ_3	1	0.101572	0.238457	0.108356	0.100508	0.0791425	0.0846985	0.121086
			L-MEK_1	1	0.742422	4.89162	3.68919	1.77886	2.36103	1.23483	0.705973
			L-MEK_2	1	1.01308	9.37286	5.83849	2.35732	2.05845	1.49824	0.698449
			L-MEK_3	1	0.501636	11.3563	4.02804	1.09994	1.51534	1.19177	0.984578
			L-MEK_4	1	0.223113	6.53464	3.988	0.791778	1.10037	0.774283	0.629524
		Group summary
				day 0	day 1	day 2	day 3	day 5	day 7	day 10	day 14
		LacZ	Mean	1	0.282172	0.560843	0.408615	0.40319	0.412526	0.286311	0.239281
			SEM	0	0.0911805	0.163945	0.153993	0.157418	0.173523	0.108267	0.0593179
		L-MEK	Mean	1	0.620062	8.03886	4.38593	1.50698	1.7588	1.17478	0.754631
			SEM	0	0.168579	1.44202	0.490052	0.3505	0.280665	0.149699	0.0785555

[truncated: 50 more sheets: fig3b, fig3c, fig3d, fig4a, fig4b, fig4c, fig4d, fig5a, fig5b, fig5c, fig5d, fig6a, fig6b, fig6c, fig7a, fig7b, fig7c, fig7d, suppl_fig1a, suppl_fig1b …]
